# Supplementary material for: Appropriate coronary revascularization can be accomplished if myocardial perfusion is quantified by positron emission tomography prior to treatment decision
Source: J Nucl Cardiol. 2019 Nov 8;28(4):1664–72. doi: 10.1007/s12350-019-01938-y (PMC8421314; doi:10.1007/s12350-019-01938-y)
Supplement: Supplementary file 2 — Supplementary material 2 (XSPF 156 kb) [file 12350_2019_1938_MOESM2_ESM.xspf]

<?xml version="1.0" encoding="UTF-8"?>
<playlist xmlns="http://xspf.org/ns/0/" xmlns:vlc="http://www.videolan.org/vlc/playlist/ns/0/" version="1">
	<title>Playlist</title>
	<trackList>
		<track>
			<location>file:///C:/Users/Administrator/Downloads/Voice%20001-1%20%284%29.m4a</location>
			<duration>281658</duration>
			<extension application="http://www.videolan.org/vlc/playlist/0">
				<vlc:id>0</vlc:id>
			</extension>
		</track>
	</trackList>
	<extension application="http://www.videolan.org/vlc/playlist/0">
		<vlc:item tid="0"/>
	</extension>
</playlist>
